# Supplementary material for: Nanoparticle Delivery of Immunostimulatory Alu RNA for Cancer Immunotherapy
Source: Cancer Res Commun. 2023 Sep 8;3(9):1800–9. doi: 10.1158/2767-9764.CRC-22-0354 (PMC10487107; doi:10.1158/2767-9764.CRC-22-0354)
Supplement: Supplementary Table 1 — Clinical Characteristics from Anagnostou et al. [file crc-22-0354-s01.xlsx]

## Sheet: Supplementary File 1
Supplementary Table 1: Clinical Characteristics, from Anagnostou, et. al.
Patient	Cohort	Response	Dead/Alive (Dead = True)	Time to Death (weeks)	Subtype	Mutational Subtype	M Stage	Mutation Load	Neo-antigen Load	Neo-peptide Load	Cytolytic Score
Pt1	NIV3-PROG	PD	TRUE	22.8571	CUTANEOUS	NA	M1C	NA	NA	NA	977.869
Pt10	NIV3-NAIVE	SD	TRUE	36.5714	CUTANEOUS	NF1	M1A	75	33	56	65.8407
Pt100	NIV3-PROG	PD	TRUE	120	OTHER	TripleWt	M1C	6	5	6	NA
Pt101	NIV3-PROG	PR	FALSE	119.143	CUTANEOUS	TripleWt	M1A	10	5	6	1392.14
Pt102	NIV3-NAIVE	SD	FALSE	90.8571	CUTANEOUS	RAS	NA	393	248	770	NA
Pt103	NIV3-PROG	PD	FALSE	69.1429	CUTANEOUS	TripleWt	M1B	21	5	11	1108.86
Pt104	NIV3-PROG	PR	FALSE	116.857	ACRAL	TripleWt	NA	5	4	5	NA
Pt106	NIV3-PROG	PD	TRUE	13	MUCOSAL	BRAF	M1C	700	219	273	645.542
Pt108	NIV3-PROG	SD	FALSE	130.429	OTHER	TripleWt	M1B	19	11	26	NA
Pt11	NIV3-NAIVE	PD	TRUE	119.571	CUTANEOUS	BRAF	NA	106	67	187	602.674
Pt13	NIV3-NAIVE	PD	TRUE	40	CUTANEOUS	BRAF	NA	171	102	235	NA
Pt17	NIV3-PROG	PD	TRUE	8.14286	CUTANEOUS	TripleWt	M1C	20	13	32	20.9045
Pt18	NIV3-NAIVE	PR	FALSE	153.286	CUTANEOUS	BRAF	M1A	217	137	311	907.568
Pt2	NIV3-PROG	SD	TRUE	39.2857	OTHER	NA	M1B	NA	NA	NA	746.033
Pt23	NIV3-NAIVE	NE	TRUE	7.42857	CUTANEOUS	BRAF	M1C	646	392	865	754.305
Pt24	NIV3-NAIVE	PD	FALSE	21.2857	OTHER	TripleWt	M1C	1	1	1	423.337
Pt25	NIV3-NAIVE	PD	TRUE	14.4286	CUTANEOUS	RAS	M1C	96	62	156	NA
Pt26	NIV3-PROG	SD	FALSE	136	MUCOSAL	RAS	M1B	125	86	271	61.3351
Pt27	NIV3-NAIVE	PD	TRUE	67.8571	CUTANEOUS	BRAF	M1C	183	119	321	233.666
Pt28	NIV3-NAIVE	PD	TRUE	105.714	CUTANEOUS	TripleWt	NA	42	16	26	277.48
Pt29	NIV3-NAIVE	PD	TRUE	39	OTHER	RAS	M1C	412	238	581	207.889
Pt3	NIV3-NAIVE	PR	FALSE	163.429	CUTANEOUS	RAS	UNKNOWN	182	119	346	36.3318
Pt30	NIV3-NAIVE	CR	FALSE	150.429	MUCOSAL	TripleWt	M1A	66	35	86	64.9692
Pt31	NIV3-NAIVE	PD	FALSE	137.286	OTHER	TripleWt	M1A	450	294	870	368.904
Pt32	NIV3-PROG	PD	FALSE	16.2857	CUTANEOUS	BRAF	M1C	112	67	185	NA
Pt34	NIV3-PROG	PR	FALSE	119.143	CUTANEOUS	BRAF	M1B	212	144	368	1653.68
Pt36	NIV3-PROG	SD	FALSE	154.429	CUTANEOUS	TripleWt	M1C	2	1	1	112.841
Pt37	NIV3-PROG	SD	TRUE	92.2857	CUTANEOUS	RAS	M1A	29	19	46	116.636
Pt38	NIV3-PROG	SD	TRUE	23.8571	CUTANEOUS	TripleWt	M1C	449	290	893	25.4951
Pt39	NIV3-PROG	PD	TRUE	23.7143	MUCOSAL	NA	M1C	NA	NA	NA	6.9282
Pt4	NIV3-NAIVE	SD	TRUE	90.4286	CUTANEOUS	RAS	M1B	285	151	315	478.623
Pt44	NIV3-NAIVE	PR	FALSE	156.143	MUCOSAL	BRAF	NA	365	232	510	1084.92
Pt46	NIV3-PROG	PD	TRUE	32.4286	OTHER	BRAF	M1A	180	105	163	904.312
Pt47	NIV3-PROG	PD	TRUE	102.571	CUTANEOUS	BRAF	M1B	1005	491	871	217.486
Pt48	NIV3-PROG	CR	FALSE	149.429	CUTANEOUS	TripleWt	M1C	99	63	167	233.897
Pt49	NIV3-PROG	PR	FALSE	118.143	CUTANEOUS	RAS	UNKNOWN	852	529	1766	1380.25
Pt5	NIV3-NAIVE	PD	TRUE	31.7143	CUTANEOUS	TripleWt	M1C	52	13	26	1002.09
Pt51	NIV3-PROG	PD	FALSE	8.14286	CUTANEOUS	BRAF	M1A	204	98	168	NA
Pt52	NIV3-PROG	PD	TRUE	68	CUTANEOUS	TripleWt	M1C	353	236	631	188.966
Pt53	NIV3-PROG	PR	TRUE	61.8571	OTHER	TripleWt	M1C	81	47	88	NA
Pt54	NIV3-PROG	PR	FALSE	123.571	CUTANEOUS	TripleWt	NA	7360	3277	10697	NA
Pt58	NIV3-PROG	SD	TRUE	71.2857	CUTANEOUS	NF1	M1C	862	493	1375	NA
Pt59	NIV3-NAIVE	SD	TRUE	101.143	CUTANEOUS	RAS	M1A	432	220	478	1355.33
Pt60	NIV3-NAIVE	PD	FALSE	105.429	CUTANEOUS	RAS	M1A	829	510	1410	NA
Pt62	NIV3-NAIVE	PD	TRUE	67.4286	OCULAR/UVEAL	NA	M1C	NA	NA	NA	36.8782
Pt65	NIV3-PROG	SD	FALSE	98.8571	ACRAL	TripleWt	M1B	2619	1570	3880	380.4
Pt66	NIV3-NAIVE	PD	TRUE	77.4286	CUTANEOUS	BRAF	UNKNOWN	153	92	236	83.4745
Pt67	NIV3-PROG	SD	FALSE	147.429	OCULAR/UVEAL	TripleWt	M1C	16	9	21	215.188
Pt68	NIV3-PROG	PR	FALSE	120.286	CUTANEOUS	TripleWt	M1B	1012	608	1814	NA
Pt7	NIV3-NAIVE	PR	FALSE	164.143	CUTANEOUS	NF1	M1C	1517	757	1239	NA
Pt70	NIV3-PROG	SD	TRUE	44.4286	CUTANEOUS	BRAF	M1C	428	275	612	NA
Pt71	NIV3-NAIVE	SD	FALSE	35.1429	OTHER	TripleWt	M1C	5	2	5	NA
Pt72	NIV3-NAIVE	PR	TRUE	110	CUTANEOUS	BRAF	M1B	437	302	710	16.9706
Pt73	NIV3-NAIVE	SD	FALSE	40.1429	OCULAR/UVEAL	TripleWt	M1C	14	6	21	NA
Pt74	NIV3-NAIVE	NE	TRUE	2.85714	OTHER	TripleWt	M1C	44	30	78	NA
Pt76	NIV3-NAIVE	NE	TRUE	1.42857	CUTANEOUS	RAS	M1C	224	141	337	167.809
Pt77	NIV3-NAIVE	SD	TRUE	67.2857	CUTANEOUS	BRAF	M1A	49	27	55	870.995
Pt78	NIV3-PROG	PD	TRUE	11.1429	CUTANEOUS	NA	M1C	NA	NA	NA	4.58258
Pt79	NIV3-PROG	SD	TRUE	31.1429	OTHER	NF1	UNKNOWN	544	328	668	197.547
Pt8	NIV3-NAIVE	PD	TRUE	37	MUCOSAL	TripleWt	M0	87	44	69	457.436
Pt82	NIV3-PROG	SD	TRUE	61.2857	OCULAR/UVEAL	TripleWt	M1C	33	14	25	228.613
Pt83	NIV3-PROG	SD	FALSE	66	CUTANEOUS	BRAF	M1C	339	214	700	NA
Pt84	NIV3-NAIVE	PD	TRUE	21.5714	OTHER	TripleWt	M1C	11	10	41	9.38083
Pt85	NIV3-PROG	PD	FALSE	129.143	CUTANEOUS	RAS	M1A	129	85	180	5.47723
Pt86	NIV3-PROG	PD	TRUE	38.8571	OTHER	TripleWt	M1C	562	396	1237	NA
Pt87	NIV3-NAIVE	SD	FALSE	139.143	CUTANEOUS	RAS	UNKNOWN	677	431	1180	NA
Pt89	NIV3-NAIVE	SD	TRUE	120.571	CUTANEOUS	TripleWt	M1A	214	115	199	167.368
Pt9	NIV3-NAIVE	PD	TRUE	13.1429	CUTANEOUS	BRAF	M1C	409	246	615	58.4808
Pt90	NIV3-PROG	PD	TRUE	24.8571	MUCOSAL	TripleWt	M1C	283	162	302	1006.52
Pt92	NIV3-PROG	SD	TRUE	47.5714	CUTANEOUS	RAS	UNKNOWN	642	388	1086	1562.97
Pt93	NIV3-PROG	PD	FALSE	121.286	CUTANEOUS	TripleWt	M1C	7	1	1	NA
Pt94	NIV3-NAIVE	CR	FALSE	140.143	CUTANEOUS	BRAF	M1C	405	239	544	370.216
Pt98	NIV3-PROG	SD	TRUE	106.714	OCULAR/UVEAL	TripleWt	M1C	20	13	23	98.1071
